# Supplementary material for: Wind Pollination of Apple Flowers Under Insect Exclusion Nets Questions the Insect-Dependent Pollination Model of Modern Apple Plantations
Source: Plants (Basel). 2025 Apr 11;14(8):1196. doi: 10.3390/plants14081196 (PMC12030743; doi:10.3390/plants14081196)
Supplement: Supplementary file 1 [file plants-14-01196-s001.zip]

Archive with 1 entries (1 files):
- plants-3529036-supplementary.xlsx
