# Supplementary material for: Wind Pollination of Apple Flowers Under Insect Exclusion Nets Questions the Insect-Dependent Pollination Model of Modern Apple Plantations
Source: Plants (Basel). 2025 Apr 11;14(8):1196. doi: 10.3390/plants14081196 (PMC12030743; doi:10.3390/plants14081196)
Supplement: Supplementary file 1 [file plants-14-01196-s001.zip › plants-3529036-supplementary.xlsx]

## Sheet: Sheet1
Axiom ID	SeqSNP ID	KASP Marker ID	Forward Primer Name (FAM)	Forward Primer (FAM)	Allele 1		Forward Primer Name (Hex)	Forward Primer (Hex)	Allele 2		Common Reverse Name	Common Reverse Sequence	SNP	Chromosome	Chromosome Position	flankingSequence
AX-115254189	MDC004266.140_38117	BA01	KASP Apple 1.1F	GAAGGTGACCAAGTTCATGCTTCTCTGTGAGTGTATTCTGCTGGG	G		KASP Apple 1.2F	GAAGGTCGGAGTCAACGGATTTCTCTGTGAGTGTATTCTGCTGGT	T		KASP Apple 1CR	TTTTGGGGATTTGGTAACGTCGATTCAG	G/T	1	38117	AAAACAGCTCTCTCTTCTCCTCTCTCTCTCTCTCTCTCTCTCTCTCTCTCTCTCTCTCTAAGACTCTCTCTCTTCTGTCTCTGTGAGTGTATTCTGCTGG[G/T]TTTTGTTTAATCTGAATCGACGTTACCAAATCCCCAAAACTGCTGCTTCTTTTTACAAGTCATGTTGTTATTATACTAAATTGCAAAATGCTTAAACGCC
AX-115515707	MDC053635.000_13403	BA04	KASP Apple 4.1F	GAAGGTGACCAAGTTCATGCTGACTATGAATTGTATAATATCTTATGCATTTTTG	G		KASP Apple 4.2F	GAAGGTCGGAGTCAACGGATTGGACTATGAATTGTATAATATCTTATGCATTTTTT	T		KASP Apple 4CR	TGAACCTGCATATGATGAACAACTGG	G/T	2	13403	AAATTCAATATATCAAATCTCAGAAGGTTGGTTCTATTTTTTTTACATCAGGGAGTTCTATAAGCAGAACTATGAATTGTATAATATCTTATGCATTTTT[G/T]ATCTTTGTTAACCAGTTGTTCATCATATGCAGGTTCAGTTGCAGCATAAAATAAAGCAAGAGGCAGAACAATTTCGACAATGGAAGGCCTCTCGTGAGAA
AX-115521188	MDC054245.000_30344	BA06	KASP Apple 6.1F	GAAGGTGACCAAGTTCATGCTGGTTTTAACAAATAGTGAAGAGTTTGCAC	C		KASP Apple 6.2F	GAAGGTCGGAGTCAACGGATTGTTTTAACAAATAGTGAAGAGTTTGCAT	T		KASP Apple 6CR	TTTTCTTCCTTGGGCTTCAACTCCAC	C/T	4	30344	TGAGATGCACTTTCTGTGATGATAATGTCATAAACATAAAGCAGCAACATAACCACAAAATTAATCACCAACAGTTTTAACAAATAGTGAAGAGTTTGCA[C/T]ATGTGGAGTTGAAGCCCAAGGAAGAAAACTAGTAAACCTGTCATTCCAAGCCCTTGGGGCTTGGTTCGTTCCATATAAAGATTTGTGTAGGTTACATAAA
AX-115316780	MDC009399.297_9922	BA07b	KASP Apple 7.1F	GAAGGTGACCAAGTTCATGCTCAAAATAATCCTCATCAGCTTGGTGCTGCC	C		KASP Apple 7.2F	GAAGGTCGGAGTCAACGGATCAAAATAATCCTCATCAGCTTGGTGCTGCT	T		KASP Apple 7CR	CGTCACTCTCGACTTTGCTAAGTTTTGATG	C/T	4	9922	TTGGCACGTCGTCGTCGTCATCAGGACCAAATCCAAGCAAGCTTCTTGGACTGCCGCCATGCTTCTTCTCGTCACTCTCGACTTTGCTAAGTTTTGATGT[A/G]GCAGCACCAAGCTGATGAGGATTATTTTGGTTCAGAAATTTTGTCAACGCACTGTAAAGCCTTGCATTATTGTTTTCTTGGACGCCATTGACACTATTGT
AX-115483301	MDC050259.000_24368	BA12	KASP Apple 12.1F	GAAGGTGACCAAGTTCATGCTAGAACTCACTTCTGCAATGCTCCTA	A		KASP Apple 12.2F	GAAGGTCGGAGTCAACGGATTAGAACTCACTTCTGCAATGCTCCTG	G		KASP Apple 12CR	TTCTCTTGGTCTGCTGAGATCAAC	A/G	7	24368	GATAAAAACGTAGAGTTAAAGATCGTAATGATTTTTGTGATGATAAATTTCTAAGATTCGAAAGTAAAGGGTGGTCAGAACTCACTTCTGCAATGCTCCT[A/G]TTATATGCAAAAAATGTTGATCTCAGCAGACCAAGAGAACTTAAAGCATCCAAAAGTACTGTACTAGAAACATCTTGTGAGACTATTGCATCCCGTAATC
AX-115520693	MDC054170.001_9337	BA15	KASP Apple 15.1F	GAAGGTGACCAAGTTCATGCTTCCGGTGACACGATCTGCACCA	A		KASP Apple 15.2F	GAAGGTCGGAGTCAACGGATTGGTCCGGTGACACGATCTGCACCG	G		KASP Apple 15CR	ATGCTGAAGGCTTCAACAATCAAACCA	A/G	9	9337	CTCTTTGAAAGTCATGGAAACTGATGAACAGTTATGTTCAGATTGCAAGAAATACACACAAGTTGTGATTGACCACCGGTCCGGTGACACGATCTGCACC[A/G]ACTGTGGTTTGATTGTTGAAGCCTTCAGCATCGATGTCACCGCCGAGTGGCGAAATTTTGCGGATAAGGATCCCAAGGAAGACCGGGCTCGCGTCGGTGC
AX-115521518	MDC054291.001_19990	BA17	KASP Apple 17.1F	GAAGGTGACCAAGTTCATGCTGATTCATGCCAAAAACCAGAATTCTACCA	A		KASP Apple 17.2F	GAAGGTCGGAGTCAACGGATTATTCATGCCAAAAACCAGAATTCTACCG	G		KASP Apple 17CR	AGATGAGCTTGTGGTTTCAATTGTACTA	A/G	11	19990	GGAGCTCCCTTGTACCATAGTTTTTATGGTTCTCTGTGGATATTTTTTCGCTTACAGATGAGCTTGTGGTTTCAATTGTACTATAAGGCCTTTTCTTTTT[C/T]GGTAGAATTCTGGTTTTTGGCATGAATCTTTTGAGGAGGTTTGCAGATGTGATTACCGCACATGTATTTTGTGCATAAACTAGGTTTGCAAATGATTTGG
AX-115518616	MDC053926.000_11624	BA19b	KASP Apple 19.1F	GAAGGTGACCAAGTTCATGCTGGATTTCCACAACTATGGGTCCAATGAA	A		KASP Apple 19.2F	GAAGGTCGGAGTCAACGGATTGATTTCCACAACTATGGGTCCAATGAG	G		KASP Apple 19CR	GGCATCTCCAATGGAAACCCAATCA	A/G	11	11624	CAATTCGCTCTTTCAGAATGCAAAACATGTTCTCCAAGGAAAACATTAAACGAGTTAATGCCAACTTGCGTATGGATTTCCACAACTATGGGTCCAATGA[A/G]TGATTGGGTTTCCGATTGGAGATGCCTGGGAGTTTACTTTTCTGCATTTCCACTATGTTCATGATCTTGTTGCCAAGCAGTATTATAAAGCCAGGTATTT
AX-115496299	MDC051573.000_19863	BA21	KASP Apple 21.1F	GAAGGTGACCAAGTTCATGCTTTACAATTGGAACACTTGACCTTTAAGGA	A		KASP Apple 21.2F	GAAGGTCGGAGTCAACGGATTTTACAATTGGAACACTTGACCTTTAAGGG	G		KASP Apple 21CR	ACCAAGTTGATGTTCTTCCTTGTAAACAAG	A/G	12	19863	ATCTTGTCAAGCTAGTATGGGTCAATCAGAACAAGTGATGTACTATTCGCTTCATTCATTCATTAATTCTAATTACAATTGGAACACTTGACCTTTAAGG[A/G]GGTTCCCAAAGACAAAAAGATTGGTGGCCACTTGTTTACAAGGAAGAACATCAACTTGGTGGCAACAAGTTAAGGCCTCTCGGATTCGAATGGGGAAGAG
AX-115520318	MDC054122.001_13602	BA23	KASP Apple 23.1F	GAAGGTGACCAAGTTCATGCTGATATTGCAGCACTAGACCATTGGTTTATA	A		KASP Apple 23.2F	GAAGGTCGGAGTCAACGGATTATATTGCAGCACTAGACCATTGGTTTATG	G		KASP Apple 23CR	AAACTAAACGAGACGGAAGCACCA	A/G	14	13602	CTGCATAATCAAGATAGGAGCATCTCATTTTTGTATCCCACAATTAGTTTGAGAGCTTTCATCTCTCATATGATATTGCAGCACTAGACCATTGGTTTAT[A/G]TATTTGGTGCTTCCGTCTCGTTTAGTTTCTTGTTACATTAGGGGTTATTATTATTATTATGTAGTGTCATATCTTTATTTGCAGGTATCCTCTTATTCGA
AX-115524834	MDC054660.000_20109	BA24b	KASP Apple 24.1F	GAAGGTGACCAAGTTCATGCTGGGATGATGACATTTAAAGTATCAAATGTAA	A		KASP Apple 24.2F	GAAGGTCGGAGTCAACGGATTGGATGATGACATTTAAAGTATCAAATGTAG	G		KASP Apple 24CR	CTCACCATTTGACTAATCTTTATGGCTTC	A/G	14	20109	CTAACTAGTATTGGATTGTATTAGGGAAAGACATGTCTTATTTCATATGGATCTCACTTTATAGCTCTTAAGGATGATGACATTTAAAGTATCAAATGTA[A/G]AGTTTCGAAGCCATAAAGATTAGTCAAATGGTGAGAAGGGGAGAGATAATGGGTTATCATTATTTAAGATATATTTATAGCTTAATTTCCTCTAATGTAA
AX-115491517	MDC051113.000_31451	BA26	KASP Apple 26.1F	GAAGGTGACCAAGTTCATGCTAAGATCACAATAGAACTAACCGTCCAC	C		KASP Apple 26.2F	GAAGGTCGGAGTCAACGGATTCAAGATCACAATAGAACTAACCGTCCAT	T		KASP Apple 26CR	CTTTTATGTGCATGTTATGAGATGTTTATCAC	C/T	14	31451	GCTGACACGCCCTCGCATCCTGAGCTCAGAGCGACTCTAGCTGGCTACAAAACAAAACGATAATGGATCTGAGCAAGATCACAATAGAACTAACCGTCCA[C/T]GAAAGTGATAAACATCTCATAACATGCACATAAAAGGAAATGTAAACAAATAGGAAAAAATATTTAAGAAAAGAAACTACTGTTATTGAGAGCCGTTCAT
AX-115396223	MDC016301.161_34849	BA27b	KASP Apple 27.1F	GAAGGTGACCAAGTTCATGCTCTCGCTACGTGTTTAACTTTGCATCA	A		KASP Apple 27.2F	GAAGGTCGGAGTCAACGGATTCTCGCTACGTGTTTAACTTTGCATCG	G		KASP Apple 27CR	AGAAAACATAGACGTTAAAGTGATACCGT	A/G	15	34849	GAAAGACTTAATCTAAGTTCTCCTGAATCATGGACGTTAAAGAATGTTAAGGCCAAAGTGTTCGTAACTATTTGCCTCGCTACGTGTTTAACTTTGCATC[A/G]CATAGTTTATTTGAGACGGTATCACTTTAACGTCTATGTTTTCTCGTATGTTTTGAGATAGTTATTTTTGGCAAACAAATATTAGTACGTAAGGGGAGAA
AX-115498279	MDC051760.000_17267	BA29	KASP Apple 29.1F	GAAGGTGACCAAGTTCATGCTGAATTCACCCAACTATAAAGAATCAAAATCA	A		KASP Apple 29.2F	GAAGGTCGGAGTCAACGGATTAATTCACCCAACTATAAAGAATCAAAATCG	G		KASP Apple 29CR	GTTCGATTTTTACTATCTTGTTATTGCTTG	A/G	15	17267	CAAACCCTATCCATCATTGCAATTCAAAGACAATGACTTGCAACTACTAAAACTACACAGACTGAAGTGCAAATTCACCCAACTATAAAGAATCAAAATC[A/G]CCCGTACAAGCAATAACAAGATAGTAAAAATCGAACACATGATCTAAGGCGAAAAAATAAAGTATTATTAACCACTTGAGCAGTAAATCGCTTGAATACG
AX-11551592	MDC053659.000_28554	BA31	KASP Apple 31.1F	GAAGGTGACCAAGTTCATGCTAAGTAGTTCAAGAGCTAAGGTCACCA	A		KASP Apple 31.2F	GAAGGTCGGAGTCAACGGATTTAGTTCAAGAGCTAAGGTCACCG	G		KASP Apple 31CR	CGTGCACTCCTGGTTATCTCTG	A/G	17	28554	GCTCTGGAAGCAAAAAAAAATCAAACTCTATCTTCTCCTAGATTGCAACATACAACTAGATAAAGCGCAAGGTACAAGTAGTTCAAGAGCTAAGGTCACC[A/G]ACAATACTCACAGAGATAACCAGGAGTGCACGGAGAGGACTCCCCCTCCGAGTCCACAGAAGAACGTTCCGCCCACTGTTTCTAGAAGCTTCGCGAAGCA
